# Supplementary material for: Proteostatic reactivation of the developmental transcription factor TBX3 drives BRAF/MAPK-mediated tumorigenesis
Source: Nat Commun. 2024 May 15;15:4108. doi: 10.1038/s41467-024-48173-9 (PMC11096176; doi:10.1038/s41467-024-48173-9)
Supplement: Supplementary file 11 — Source Data [file 41467_2024_48173_MOESM11_ESM.zip › Source Data/Source Data.xlsx]

## Sheet: Fig.1
Fig. 1d					Fig. 1i
	Number of PLA dots per cell				K1	Relative TBX3 protein levels
Negative control	TBX3	USP15	TBX3+USP15		Time after CHX(h)	shCTRL			shUSP15
1	0	0	399		0	1	1	1	1	1	1
4	0	0	250		2	0.707505	0.791689	0.820693	0.485445	0.539981	0.495264
0	0	0	384		4	0.488307	0.5	0.497146	0.269775	0.287592	0.19625
0	0	0	450		6	0.274269	0.313656	0.286047	0	0	0
0	0	0	401		8	0.0163804	0	0	0	0	0
0	2	0	298
0	0	1	331
0	0	6	345
0	0	0	478
5	0	0	386
3	0	8	299
0	3	0	351
0	5	4	500
0	0	3	456
1	0	1	444
2	0	0	378
2	0	0	328
0	10	0	359
0	1	0	387
0	0	0	398

## Sheet: Fig.3
Fig.3a												Fig.3b
K1												K1
Days in culture	shCTRL			shUSP15			shUSP15+TBX3					shCTRL	shUSP15	shUSP15+TBX3
1	0.288012	0.293003	0.277103	0.267214	0.276251	0.278126	0.287026	0.278158	0.277134			104.2	51.2	80.3
2	0.414014	0.444126	0.434135	0.384027	0.458312	0.466162	0.466015	0.485125	0.476138			98.3	49.6	78.5
3	1.00462	0.966543	0.904256	0.575019	0.786028	0.765158	0.708386	0.696267	0.767285			89.5	45.2	75.9
4	1.40024	1.45048	1.46126	1	0.969346	1.14833	1.21272	1.19317	1.28483
5	2.21124	2.35414	2.35616	1.61357	1.56321	1.57128	1.98214	1.87	1.89156
Fig.3d						Fig.3d					Fig.3e
K1						K1
Tumor volume(mm3)	shCTRL	shUSP15	shUSP15/TBX3			Tumor weight(g)	shCTRL	shUSP15	shUSP15/TBX3		IHC scores	shCTRL			shUSP15			shUSP15/TBX3
1	528.029	265.252	239.82			1	0.2219	0.1912	0.3276		Ki-67	9	9	9	1	2	2	12	9	9
2	561.836	109.354	439.18			2	0.2145	0.1783	0.2965		TBX3	9	12	9	2	1	2	12	12	9
3	216.495	74.4265	375.731			3	0.4728	0.1327	0.2763		p57KIP2	1	2	1	12	9	12	1	1	1
4	162.178	48.5508	376.986			4	0.2689	0.0476	0.2376
5	278.192	89.894	179.696			5	0.3355	0.0398	0.1934
Fig.3h					Fig.3i						Fig.3j
Mice	WT	mPTC	mPTC-USP15-/-		Mice	mPTC	mPTC-USP15+/-	mPTC-USP15-/-			IHC scores	mPTC			mPTC-USP15+/-			mPTC-USP15-/-
Tumor weight(g)	0.01762	0.04362	0.01852		Tumor weight(g)	0.04362	0.0397	0.01852			Ki-67	3	2	2	9	8	9	3	4	3
	0.0198	0.0373	0.0118			0.0373	0.0488	0.0118			p57KIP2	9	9	9	3	2	3	8	9	8
	0.0201	0.0548	0.01057			0.0548	0.0199	0.01057			Relative fluorescence intensity
	0.0136	0.0414	0.0202			0.0414	0.0351	0.0202			TBX3	0.986511	1.02428	0.989211	2.37412	2.46368	2.34205	0.632005	0.753826	0.690954
	0.01565	0.0609	0.0193			0.0609	0.0194	0.0193			GR-1	0.947874	1.03498	1.01715	15.692	17.8224	16.3018	6.1262	6.18518	5.02332
	0.01531	0.06874	0.01708			0.06874	0.01713	0.01708
	0.0208	0.02118	0.0203			0.02118	0.01787	0.0203
	0.02047	0.0534	0.02923			0.0534	0.02035	0.02923
	0.02163	0.0233	0.01039			0.0233	0.02385	0.01039
		0.01726	0.01402			0.01726	0.02429	0.01402
		0.02878	0.00714			0.02878	0.01045	0.00714
		0.04262	0.02255			0.04262	0.0192	0.02255
		0.0529	0.02567			0.0529	0.0175	0.02567
		0.04235				0.04235	0.0216
		0.04479				0.04479	0.01898
		0.0388				0.0388	0.01284
		0.03616				0.03616	0.01509
		0.07072				0.07072	0.01362
		0.0366				0.0366	0.01281
		0.0269				0.0269	0.0167
		0.02756				0.02756	0.01845
		0.02588				0.02588	0.02223
		0.02821				0.02821	0.02363
		0.02781				0.02781	0.0123
		0.02105				0.02105	0.03308
		0.03051				0.03051	0.03
		0.02391				0.02391	0.02706
		0.03315				0.03315	0.03216
		0.03338				0.03338	0.01171
		0.03413				0.03413	0.03463
		0.05123				0.05123	0.03721
		0.03568				0.03568	0.0222
		0.03233				0.03233	0.03642
							0.03218
							0.0232

## Sheet: Fig.4
Fig.4a
Relative mRNA levels	DMSO			BRAFi			ERKi			AP-1i
USP15	1	1	1	0.662009	0.662009	0.661012	0.588422	0.588422	0.588401	0.592514	0.572331	0.582423
TBX3	1	1	1	0.580265	0.609114	0.595013	0.181091	0.139157	0.160124	0.168963	0.178597	0.17378
Fig.4d
K1
Relative mRNA levels	DMSO			AP-1i-5μM			AP-1i-10μM
USP15	1	1	1	0.923111	0.910402	0.911675	0.512128	0.548885	0.530506
TBX3	1	1	1	0.240647	0.270742	0.255569	0.328734	0.342694	0.335715
8505C
Relative mRNA levels	DMSO			AP-1i-5μM			AP-1i-10μM
USP15	1	1	1	0.690159	0.680124	0.685151	0.580352	0.574389	0.57737
TBX3	1	1	1	0.913563	0.900985	0.907247	0.594429	0.615391	0.604491
Fig.4e
Relative luciferase activity	Vector			0.5			1			1.5
C-JUN	1.265	0.741501	0.993502	2.54097	2.58442	2.60108	2.86261	3.12334	2.57782	3.1712	2.93124	3.26263
JUNB	1.265	0.741501	0.993502	1.64689	1.16082	1.92279	3.33017	2.38535	3.0383	3.87559	3.49309	3.94167
C-FOS	1.265	0.741501	0.993502	2.09443	1.75819	1.91191	2.75831	3.34785	3.21053	3.57667	3.88462	3.5916
Fig.4f
Relative fluorescence intensity	WT						mPTC
Usp15	1.00387	1.04822	0.947908	0.891516	1.00866	1.09983	1.94246	1.86034	2.06204	1.67601	1.65901	1.71242
Relative fluorescence intensity	WT						mPTC
Tbx3	1.00459	0.979788	1.01563	0.984458	1.01625	0.999296	1.61582	1.65289	1.62917	1.83181	1.93697	1.86895

## Sheet: Fig.5
Fig.5b				Fig.5d	All			Fig.5f				Fig.5g
IHC Score	TBX3	USP15		IHC Score	TBX3	USP15		IHC Score	BRAFWT	BRAFV600E		IHC Score	WT	BRAFV600E
n=152	3	12		n=93	2	6		n=93	2	2		USP15LOW	18	10
	6	12			2	3			2	3		USP15HIGH	19	46
	2	12			8	3			2	3
	1	8			8	3			2	3		Fig.5h
	3	12			5	3			2	3		A375
	2	12			8	6			3	3		Tumor volume(mm3)					Tumor weight(g)	shCTRL	shUSP15	shUSP15+TBX3
	4	12			6	6			3	3			shCTRL	shUSP15	shUSP15+TBX3			0.0888	0.01859	0.09664
	1	9			1	2			3	3			188.672	40.3202	169.542			0.08048	0.02252	0.0509
	0	12			3	2			3	3			180.658	38.6538	115.144			0.0725	0.02548	0.08049
	4	12			1	3			3	3			190.838	75.0907	246.156			0.0818	0.02148	0.05576
	4	8			6	6			3	4			118.715	50.1488	80.9253			0.0934	0.01802	0.05927
	8	12			2	2			3	4			60.6429	22.4397	51.26			0.0873	0.0405	0.04159
	4	12			1	2			3	4			39.8376	17.9672	75.3228			0.0668	0.0449	0.06564
	8	12			9	3			3	4			63.5212	8.40645	48.6428
	4	12			6	3			3	6		Fig.5i
	4	12			2	3			3	6		Relative mRNA levels	CON			BRAFi-5μM			BRAFi-10μM			ERK1/2i-5μM			ERK1/2i-10μM
	4	12			6	3			3	6		USP15	1	1	1	0.78318	0.821083	0.761542	0.759604	0.732869	0.739569	0.764496	0.779418	0.756266	0.519133	0.657786	0.604846
	4	12			1	2			3	6		TBX3	1	1	1	0.710814	0.741906	0.742356	0.395956	0.433001	0.425956	0.613125	0.686094	0.659961	0.541248	0.512785	0.515561
	4	12			6	3			3	6
	8	8			6	6			6	6		Fig.5j
	4	12			4	3			6	6		Relative mRNA levels	CON			AP-1i-5μM			AP-1i-10μM
	12	9			6	3			6	6		USP15	1	1	1	0.731779	0.736893	0.729441	0.46816	0.271831	0.35994
	12	12			4	6			6	6		TBX3	1	1	1	0.892235	1.02064	0.914351	0.390018	0.524455	0.461356
	8	12			6	3			6	6
	2	9			5	6			6	6		Fig.5k
	8	12			8	6			6	6		IHC Score	USP15Low	USP15High
	12	12			6	6			6	6		TBX3Low	52	33
	12	12			9	6			6	6		TBX3High	9	56
	12	8			9	6			6	6
	4	12			4	6			6	6		Fig.5l				Fig.5m
	4	12			8	3			6	6		IHC Score	TBX3	USP15		Log2(relative protein expression)	TBX3	USP15
	8	12			10	6			6	6		n=150	0	0		n=52	13.529	15.528
	12	12			8	6			6	6			0	0			14.446	17.019
	2	8			9	6			6	6			0	0			14.6	16.373
	6	12			6	6			6	6			0	0			14.747	15.952
	8	12			4	6			6	6			0	0			15.33	16.913
	1	12			6	6			6	6			0	0			15.417	18.187
	3	12			4	6				6			0	0			15.632	15.93
	3	9			6	6				6			0	0			15.724	17.459
	3	9			4	6				6			0	0			15.75	16.635
	12	12			1	4				6			0	0			16.065	17.103
	12	12			6	6				6			0	0			16.099	16.445
	1	9			6	3				6			0	0			16.109	15.937
	1	6			8	3				6			0	0			16.168	17.115
	6	9			5	6				6			0	0			16.346	18.056
	8	12			6	3				6			0	0			16.433	17.055
	1	2			3	6				6			0	0			16.553	18.316
	8	12			9	6				6			0	0			16.562	17.639
	0	12			4	3				6			0	0			16.586	16.574
	2	8			4	6				6			0	0			16.594	20.004
	1	12			3	4				6			0	0			16.685	16.612
	8	12			4	3				9			0	0			16.703	18.277
	8	12			4	3				9			0	0			16.708	17.602
	12	12			6	6				9			0	0			16.826	17.928
	0	12			8	6				9			0	0			17.089	18.423
	12	12			5	4				9			0	0			17.146	18.127
	1	12			6	6							0	0			17.203	18.584
	8	12			4	2							0	0			17.224	17.792
	4	12			4	3							0	0			17.392	18.65
	8	12			6	6							0	1			17.439	17.205
	3	9			6	6							0	1			17.494	18.222
	2	12			9	6							0	1			17.573	17.33
	6	9			1	6							0	1			17.586	16.262
	1	6			7	3							0	1			17.59	18.707
	1	12			4	6							0	1			17.606	18.404
	2	12			4	6							0	1			17.77	17.832
	6	12			9	6							0	1			17.832	18.528
	8	12			8	6							0	2			17.93	19.34
	8	12			12	9							0	2			17.98	17.677
	12	12			9	6							0	2			17.993	18.953
	12	12			10	6							0	2			18.036	17.92
	3	9			4	6							0	2			18.074	18.448
	8	12			6	6							0	2			18.081	17.247
	1	12			9	6							0	3			18.112	19.644
	1	12			9	9							0	3			18.132	16.377
	4	8			6	6							0	4			18.168	18.924
	1	2			8	6							0	4			18.173	18.661
	1	4			6	6							0	4			18.189	16.824
	0	4			6	9							0	4			18.258	18.567
	1	4			2	6							0	4			18.617	18.447
	0	4			6	6							0	8			18.624	19.01
	4	2			9	4							0	8			18.689	18.52
	1	1			6	6							0	8			19.256	17.742
	0	1			9	6							0	8
	0	2			12	6							0	8
	1	2			4	3							0	8
	0	1			12	6							0	9
	0	1			12	6							0	12
	1	4			8	6							0	12
	0	1			10	9							1	1
	0	1			6	6							1	1
	0	1			8	9							1	2
	1	4			3	6							2	0
	1	2											2	2
	0	1											2	2
	0	1											2	2
	1	4											2	2
	1	1											2	2
	0	2											2	2
	1	2											2	3
	1	2											2	3
	0	1											2	3
	1	4											2	3
	1	1											2	3
	0	6											2	3
	0	4											2	3
	0	1											2	4
	0	4											2	4
	1	2											2	6
	0	1											2	6
	1	2											2	6
	0	1											2	6
	1	2											2	6
	0	2											2	8
	0	2											2	8
	0	2											2	12
	4	1											3	0
	0	2											3	0
	1	1											3	1
	0	1											3	1
	1	1											3	2
	1	3											3	3
	0	2											3	3
	0	1											3	3
	0	2											3	3
	8	1											3	3
	0	1											3	3
	0	2											3	4
	1	2											3	4
	0	6											3	4
	3	2											3	4
	0	2											3	4
	1	1											3	4
	0	2											3	6
	8	1											3	8
	1	2											3	8
	1	1											3	8
	1	1											3	9
	0	1											3	12
	0	2											3	12
	0	1											4	4
	0	2											4	4
	1	4											4	6
	0	4											4	6
	1	1											4	6
	0	1											4	8
	0	2											4	8
	0	1											6	0
	1	1											6	0
	1	1											6	3
	0	0											6	3
	0	0											6	4
													6	6
													6	6
													6	6
													6	8
													6	8
													6	8
													6	8
													6	9
													6	9
													6	9
													6	9
													6	12
													6	12
													6	12
													6	12
													6	12
													8	6
													8	8
													8	12
													9	0
													9	9
													9	9
													9	12
													9	12
													9	12
													12	0
													12	6
													12	9
													12	12

## Sheet: Fig.6
Fig.6b
MEFs	Relative TBX3 protein levels
Time after CHX(h)	USP15+/+			USP15-/-
0	1	1	1	1	1	1
2	0.625532	0.860983	0.803556	0.306382	0.18278	0.290564
4	0.530436	0.581896	0.489867	0.0209945	0	0
6	0.27503	0.328801	0.317212	0	0	0
8	0.0200652	0	0	0	0	0
Fig.6c
Relative fluorescence intensity	Usp15+/+			Usp15-/-
Hypothalamus	1.09213	0.920738	0.98713	0.001514	0.008683	0.002209
Thyroid	1.09504	0.935788	0.969176	0.074051	0.072985	0.08535
Lung	0.956851	1.0592	0.983949	0.100532	0.054849	0.075316

## Sheet: Fig.7
Fig.7a
P90(Thyroid)
Relative fluorescence intensity	Tbx3+/+			Tbx3Δthy
Tbx3	1.00818	1.0046	0.987221	0.075906	0.155348	0.113331
Tg	1.00587	0.998738	0.99539	3.00328	2.99214	3.12614
Tpo	0.965006	1.02306	1.01193	3.53097	3.14842	3.68387
Nis	0.893276	1.06265	1.04407	1.38786	1.37806	1.39239
P30(mPTC)
Relative fluorescence intensity	mPTC/Tbx3+/+			mPTC/Tbx3Δthy
Tbx3	0.996952	0.950047	1.053	0.013852	0.021695	0.031923
Tg	0.4634	0.796094	1.17188	63.0914	65.7438	67.4797
Tpo	0.98398	1.01169	1.00433	42.81	44.1563	41.792
Nis	1.01907	0.997257	0.983673	4.05279	4.41218	4.62978
Fig.7c
Relative levels	Tbx3+/+					Tbx3Δthy
T3	1	1	1	1	1	0.447273	0.48497	0.445585	0.282609	0.236908
T4	1	1	1	1	1	0.428401	0.464679	0.469984	0.431376	0.517818
Fig.7d
P90(Thyroid)
Relative fluorescence intensity	Usp15+/+			Usp15-/-
Tbx3	0.958679	1.02709	1.01423	0.114689	0.11775	0.107037
Tg	1.10783	0.970388	0.921781	5.15925	5.0519	4.75038
Tpo	1.026	0.991423	0.982574	1.93175	1.74375	1.6171
Nis	0.966295	1.01116	1.02255	16.067	17.8893	18.6334
P30(mPTC)
Relative fluorescence intensity	mPTC/Usp15+/+			mPTC/Usp15-/-
Tbx3	0.906937	1.07132	1.02174	0.014117	0.041781	0.082618
Tg	1.05201	0.989599	0.958395	24.6999	26.1664	25.8232
Tpo	1.02937	0.984922	0.985709	13.241	12.9806	13.6162
Nis	0.943788	1.069	0.987214	26.2697	23.5838	25.9491
Fig.7e
Relative levels	Usp15+/+			Usp15-/-
T3	1	1	1	0.603482	0.537037	0.53675
T4	1	1	1	0.629927	0.478795	0.481938
Relative levels	mPTC						mPTC/Usp15-/-
T3	1	1	1	1	1	1	2.46429	2.6087	2.30573	1.56897	2.04032	1.99265
T4	1	1	1	1	1	1	2.34908	3.03232	3.0691	3.00962	2.8314	2.9622

## Sheet: Supplementary Fig.1
Supplementary Fig.1c							Supplementary Fig.1d
K1			8505C				K1	shCTRL			shUSP15#1			shUSP15#2
Fluorescence intensity	USP15	TBX3	Fluorescence intensity	USP15	TBX3		USP15	1	1.02	1	0.424	0.456	0.43	0.55	0.564	0.52
	0	0		0	0		TBX3	1.02	1.05	1	1.82	1.79	1.67	1.37	1.25	1.28
	0	0		0	0
	0	0		0	0		8505c	shCTRL			shUSP15#1			shUSP15#2
	0	0		0	0		USP15	1.02053	0.979465	1.07687	0.194481	0.146436	0.180458	0.138466	0.143977	0.141221
	0	0		0	0		TBX3	1.00049	0.999508	1	0.981648	0.98301	0.983329	1.07876	1.035	1.06688
	0	0		0	0
	0	0		0	0		Supplementary Fig.1e
	2	0		0	0		HEK293T	Relative TBX3 protein levels
	4.121	0.683		0	0.791		Time after CHX(h)	Vector			USP15WT			USP15C269A
	6.017	0.086		0	3.927		0	1	1	1	1	1	1	1	1	1
	18.343	6.561		1.629	11.174		2	0.79	0.932146	0.79608	0.99	0.947178	0.834824	0.85	0.848364	0.876058
	49.717	32.721		4.217	15.7		4	0.82	1.17597	0.72137	1.12	0.949189	0.820571	0.78	0.858869	0.966654
	54.722	29.765		25.651	37.13		6	0.76	0.858993	0.854931	1.27	0.92739	0.968426	0.89	0.781977	0.69963
	21.122	4.753		65.078	74.11		8	0.55	0.511068	0.500888	0.85	0.712714	0.830559	0.77	0.655732	0.706868
	32.781	6.51		76.313	97.599
	34.915	3.127		52.823	108.562		Supplementary Fig.1f
	31.328	4.93		30.333	106.64		8505C	Relative TBX3 protein levels
	28.243	13.361		102.191	169.707		Time after CHX(h)	shCTRL			shUSP15
	25.324	24.295		106.821	141.364		0	1	1	1	1	1	1
	34.236	47.856		97.168	131.753		2	0.721741	0.917594	0.78	0.653958	0.76646	0.675168
	41.5	74.919		130.499	179.885		4	0.366693	0.522829	0.44	0.20134	0.143933	0
	36.633	97.245		78.797	125.839		6	0.129578	0.23127	0	0	0	0
	36.911	111.777		65.753	107.651		8	0.033683	0.00868613	0	0	0.00636928	0
	38.423	111.148		47.986	87.667
	52.965	122.353		18.376	69.945
	64.793	130.325		18.377	75.039
	80.173	136.428		10.671	58.482
	95.642	144.498		48.369	99.078
	82.378	131.449		45.177	98.942
	76.196	135.686		62.524	130.303
	72.027	140.104		39.18	107.107
	59.526	119.025		57.828	114.509
	50.362	91.789		54.472	98.673
	47.544	92.873		51.904	84.052
	80.541	151.076		47.124	66.116
	79.857	161		57.83	67.449
	64.254	141.93		58.736	66.063
	37.505	107.97		50.232	56.168
	9.443	64.634		78.973	77.742
	62.46	114.898		90.459	70.548
	77.88	128.418		72.462	50.839
	96.525	153.184		107.282	70.513
	83.648	156.138		145.412	75.563
	69.876	147.575		143.242	52.948
	61.456	128.011		121.845	34.073
	54.574	113.881		122.284	51.309
	101.067	157.687		108.746	57.294
	100.137	136.227		87.946	41.31
	83.865	79.17		87.725	19.774
	104.02	69.306		141.263	38.216
	126.363	89.025		160.839	46.444
	152.898	135.633		111.908	18.631
	150.819	172.31		171.176	92.198
	118.177	180.454		136.029	59.261
	95.041	187.26		108.301	34.189
	67.537	177.378		116.773	37.154
	66.5	185.25		128.143	44.751
	76.757	196.461		131.437	45.579
	64.846	173.59		130.797	46.912
	44.417	132.217		101.66	27.598
	38.666	114.75		91.868	29.378
	67.555	136.931		101.518	39.971
	102.871	158.649		128.856	63.407
	108.531	151.143		123.528	62.165
	106.548	158.84		89.089	41.078
	52.703	121.504		58.152	13.165
	78.097	144.832		81.075	33.772
	84.938	134.896		90.807	37.275
	50.89	84.774		90.921	32.154
	32.088	53.552		113.263	40.331
	15.138	31.173		130.524	39.121
	49.749	62.59		144.369	40.307
	33.544	27.632		164.418	48.08
	47.361	11.976		152.87	39.045
	57.695	13.772		152.326	42.842
	54.566	5.849		143.928	42.184
	52.859	0.96		107.485	21.483
	72.449	12.735		105.169	41.698
	61.335	3.627		125.376	64.726
	74.731	6.838		128.334	68.831
	85.292	29.711		99.812	36.355
	46	15.491		110.277	34.103
	16.961	2.782		126.7	42.62
	10.419	5.647		139.175	56.283
	14.638	10.806		158.504	80.82
	23.441	12.519		147.358	71.015
	18.918	4.718		149.396	68.236
	10.716	0.651		117.423	42.815
	8.089	2.129		117.761	64.548
	6.086	3.165		121.408	68.831
	0.52	0.239		138.757	74.862
	0.163	0.163		167.491	101.509
	0	0		180.743	128.547
	0	0		150.024	105.804
	0	0		157	101.03
	1.131	0.837		168.503	105.827
	3.621	1.131		145.976	105.631
	9.043	0.86		104.153	104.955
	24.255	5.403		48.714	61.296
	29.257	11.162		47.973	56.186
	8.247	0.28		86.492	95.441
	11.134	2.076		100.641	123.342
	5.16	1.881		104.275	130.601
	1.534	0.032		79.362	92.668
	2.226	0.742		79.02	82.407
	0	0		85.179	91.033
	0	0		95.923	106.33
	0	0		72.948	108.28
	0	0		40.275	102.667
	0	0		18.625	89.375
	0	0		52.338	109.563
	0	0		92.146	140.751
				27.222	74.308
				9.311	49.716
				1.867	32.163
				1.528	23.771
				1.452	19.153
				1.572	12.946
				1.197	6.656
				0.36	1.532
				0.29	0.29
				0	0
				0	0
				0	0
				0	0
				0	0
				0	0
				0	0

## Sheet: Supplementary Fig.2
Supplementary Fig.2a
K1
Days in culture	Vector			USP15
1	0.386	0.395	0.398	0.427	0.346	0.39
2	0.517	0.542	0.551	0.476	0.531	0.576
3	0.892	0.897	0.886	0.982	0.991	0.895
4	1.012	1.022	1.211	1.367	1.365	1.268
5	1.212	1.214	1.322	1.546	1.524	1.525
Supplementary Fig.2c
K1
Vector	USP15
50	94.8
51.2	95.2
45.3	98.1
Supplementary Fig.2d
8505c
Days in culture	shCTRL			shUSP15			shUSP15+TBX3
1	0.192	0.193	0.193	0.192	0.193	0.196	0.198	0.196	0.204
2	0.547	0.558	0.559	0.238	0.235	0.244	0.321	0.335	0.331
3	1.23	1.293	1.21	0.597	0.598	0.586	0.901	0.895	0.891
4	1.653	1.66	1.723	0.955	0.96	0.933	1.334	1.33	1.345
5	2.2	2.209	2.213	1.43	1.486	1.309	1.897	1.872	1.844
Supplementary Fig.2f
8505c
shCTRL	shUSP15	shUSP15+TBX3
95.1	42.4	88.3
94	41.3	87.2
92.3	44.1	86.5
Supplementary Fig.2g
	shCTRL			shUSP15			shUSP15+TBX3
TBX3	1	1.02	1	1.18	1.24	1.21	1.16	1.52	1.45
P21CIP1	1	1.01	1	2.62	2.65	2.23	0.68	0.75	0.87
P57KIP2	1	1.03	1	1.67	1.58	1.69	0.74	0.72	0.75

## Sheet: Supplementary Fig.3
Supplementary Fig.3a
K1
Relative mRNA levels	CON			BRAFi-5μM			BRAFi-10μM			ERKi1/2-5μM			ERK1/2i-10μM
USP15	1	1	1	0.739476	0.760266	0.759994	0.41887	0.413104	0.416323	0.474531	0.474531	0.464611	0.196088	0.196088	0.205451
TBX3	1	1	1	0.07056	0.0695884	0.070777	0.099787	0.105476	0.106895	0.377616	0.380242	0.375659	0.33448	0.291182	0.304414
8505C
Relative mRNA levels	CON			BRAFi-10μM			BRAFi-20μM			ERK1/2i-10μM			ERK1/2i-20μM
USP15	1	1	1	0.750848	0.611828	0.651554	0.54582	0.553117	0.553178	0.513813	0.65816	0.551484	0.494676	0.493319	0.483144
TBX3	1	1	1	0.749707	0.773116	0.745651	0.567151	0.569975	0.565413	0.455506	0.526145	0.504414	0.395999	0.421421	0.405614
Supplementary Fig.3b
K1
Relative mRNA levels	CON			BRAFi			ERK1/2i			AP-1i			CON+MG132			BRAFi+MG132			ERK1/2i+MG132			AP-1i+MG132
USP15	1	1	1	0.37	0.4	0.42	0.46	0.53	0.48	0.35	0.45	0.3	0.98	1	0.98	0.27	0.26	0.26	0.58	0.69	0.6	0.5	0.44	0.44
TBX3	1	1	1	0.55	0.58	0.61	0.52	0.53	0.53	0.46	0.54	0.5	0.94	0.92	0.92	0.53	0.52	0.53	0.54	0.56	0.5	0.5	0.49	0.5
8505C
Relative mRNA levels	CON			BRAFi			ERK1/2i			AP-1i			CON+MG132			BRAFi+MG132			ERK1/2i+MG132			AP-1i+MG132
USP15	1	1	1	0.57	0.55	0.61	0.37	0.38	0.35	0.45	0.42	0.48	0.97	0.97	1	0.5	0.5	0.56	0.54	0.5	0.55	0.43	0.4	0.46
TBX3	1	1	1	0.49	0.48	0.51	0.22	0.26	0.28	0.45	0.47	0.4	0.97	0.93	1	0.52	0.52	0.48	0.24	0.27	0.27	0.6	0.6	0.65
Supplementary Fig.3c
E16.5
Relative fluorescence intensity	WT						mPTC
Usp15	1.03632	1.01982	0.993475	0.984032	1.0279	0.938451	2.6276	2.31329	3.00915	3.03144	2.27302	2.8252
Tbx3	0.96731	1.004	0.995876	1.02084	1.01478	0.997193	1.7827	1.85138	2.11794	1.89945	1.87902	1.76639
Supplementary Fig.3d
NTHY
Relative mRNA levels	Vector			BRAF			BRAFV600E
USP15	1	1	1	1.10956	1.11728	1.1565	1.29683	1.30585	1.35641
TBX3	1	1	1	1.99308	1.96564	1.99463	2.18859	2.17347	2.21621

## Sheet: Supplementary Fig.4
Supplementary Fig.4a				Supplementary Fig.4d
USP15				A375
IHC Score	Grade low	Grade high		Days in culture	shCTRL			shUSP15			shUSP15+TBX3
n=93	6	6		1	0.5	0.513	0.522	0.508	0.521	0.52	0.527	0.575	0.558
	3	6		2	1.22	0.906	0.943	0.733	0.743	0.956	1.126	1.045	1.07
	3	6		3	1.845	1.856	1.721	1.173	1.254	1.179	1.356	1.322	1.332
	3	6		4	2.125	2.126	2.135	1.756	1.762	1.758	1.896	1.879	1.889
	3	6		5	2.763	2.646	2.525	1.961	1.869	1.954	2.32	2.451	2.468
	6	3
	6	6		Supplementary Fig.4d
	2	6		A375
	2	6		shCTRL	shUSP15	shUSP15+TBX3
	3	9		97.2	58.8	77.4
	6	6		95.4	55	72
	2	6		96.6	56.2	71.2
	2	6
	3	6		Supplementary Fig.4f
	3	6		A375
	3	9		Relative mRNA levels	CON			BRAFi			ERK1/2i			AP-1i			CON+MG132			BRAFi+MG132			ERK1/2i+MG132			AP-1i+MG132
	3	6		USP15	1	1	1	0.59	0.59	0.62	0.51	0.55	0.51	0.53	0.53	0.55	1.09	1.06	1.02	0.51	0.49	0.51	0.4	0.37	0.38	0.34	0.32	0.36
	2	6		TBX3	1	1	1	0.19	0.21	0.24	0.21	0.23	0.25	0.38	0.38	0.35	0.97	0.97	1	0.16	0.16	0.14	0.27	0.27	0.3	0.41	0.37	0.42
	3	6
	6	9
	3	6
	3	6
	6	4
	3	6
	6	6
	6	6
	6	3
	6	6
	4	6
	6	6
	3	6
	3	6
	6	6
	3	6
	6	6
	6	6
	3	9
	6	6
	4	9
	3	6
	3
	6
	6
	4
	6
	2
	3
	6
	6
	6
	6
	3
	6

[truncated: 1 more sheets: Supplementary Fig.5]
